# Supplementary material for: Characterization of the aroma profile of fermented chickpea (Cicer arietinum L.) aquafaba by GC-MS and sensory analysis
Source: Curr Res Food Sci. 2026 Feb 2;12:101333. doi: 10.1016/j.crfs.2026.101333 (PMC12906064; doi:10.1016/j.crfs.2026.101333)
Supplement: Multimedia component 1 [file mmc1.xlsx]

## Sheet: Tabelle1
Aroma compound	Odor Threshold	AXAVK	AXA0	AXA1	AXA2	AXA3	AXA4	AXA5	AXA6	AXA7	AXA8	AXA9	Aquafaba
3-Octanone1	5900 µg/L	<1	<1	<1	<1	<1	<1	<1	n.d.	n.d.	<1	<1	n.d.
Octanal2	3,4 µg/kg	3.63807	1.58966	1.497	0.845917	1.34451	0.717702	0.599776	0.503868	n.d.	0.932244	0.8191	n.d.
1-Hexanol3	590 µg/kg	<1	n.q.	0.00631605	0.00552856	0.00729631	<1	<1	<1	<1	n.d.	0.00799842	0.00632232
Benzaldehyde4	150 µg/kg	0.0694783	0.278499	0.207285	0.188777	0.251243	0.237635	0.271113	0.25478	0.278899	0.179302	0.264281	0.16163
1-Octanol
Hexadecane
2,4-Nonadienal5	0,2 µg/L	n.d.	n.d.	n.d.	n.d.	n.d.	n.d.	n.d.	n.d.	n.d.	n.d.	n.d.	n.d.
Carveol
1-Undecanol1	6500 µg/L	<1	n.q.	<1	<1	<1	<1	<1	n.q.	<1	n.q.	<1	n.d.
Nerolidol6	1364,58 µg/L	<1	<1	0.0134024	0.012443	0.0128505	0.0118045	0.0164162	0.014693	0.0270642	0.0135575	0.0151575	n.d.
1-Heptanol
1-Octen-3-ol7	45 µg/kg	0.236897	0.197121	0.207059	0.107085	0.190943	0.0601169	0.0284449	0.0548201	n.q.	0.0763881	n.q.	n.d.
Furfural8	3 mg/L	n.d.	0.100727	0.0101383	0.0182454	0.0182872	0.0683929	0.206867	0.173439	<1	0.0218248	0.0669867	0.0354594
Linalool4	(rac) 0,58 µg/kg	70.7718	n.d.	70.2032	67.8794	42.3215	25.4214	168.048	151.914	n.q.	21.8999	n.q.	n.d.
Maltol8	9000 µg/kg	n.d.	0.333707	0.326124	0.252605	0.280886	0.302067	0.381091	0.378145	0.371834	0.344191	0.372663	0.397572
Octansäure4	190 µg/kg	19.4081	16.2342	17.7995	8.47343	8.39268	27.2694	12.4027	12.0212	10.9055	10.0403	8.20504	9.66247
Nonansäure1	9000 µg/kg	0.682407	0.505186	0.53571	0.192263	0.240875	0.779416	0.301933	0.266982	0.283697	0.141708	0.127666	0.182127
Aroma compound	Odor Threshold	LEDVK	LED0	LED1	LED2	LED3	LED4	LED5	LED6	LED7	LED8	LED9	Aquafaba
3-Octanone1	5900 µg/L	<1	<1	<1	<1	n.d.	n.d.	n.d.	n.d.	n.d.	n.d.	n.d.	n.d.
Octanal2	3,4 µg/kg	0.76327	0.679404	0.715782	2.34758	2.53561	1.48599	3.2537	1.74157	3.86349	2.23422	3.08932	n.d.
1-Hexanol3	590 µg/kg	<1	<1	0.00671968	0.00682934	0.0137819	0.0286907	0.0304636	0.00545188	0.0181905	0.0143843	0.0159207	0.00632232
Benzaldehyde4	150 µg/kg	n.d.	0.262491	0.318323	0.309527	0.190545	0.145211	0.21114	0.0999202	0.170098	0.160136	0.209603	0.16163
1-Octanol
Hexadecane
2,4-Nonadienal5	0,2 µg/L	n.d.	n.d.	11.339	50.6454	143.476	66.7628	73.8321	37.9047	31.6637	31.9072	25.4864	n.d.
Carveol
1-Undecanol1	6500 µg/L	n.d.	n.d.	n.d.	n.d.	n.d.	n.d.	n.d.	n.d.	n.d.	n.d.	n.d.	n.d.
Nerolidol6	1364,58 µg/L	n.d.	n.q.	<1	<1	<1	n.q.	n.q.	n.d.	n.d.	n.d.	n.d.	n.d.
1-Heptanol
1-Octen-3-ol7	45 µg/kg	0.183644	0.25338	0.226131	0.189443	0.133616	0.044462	0.0771932	0.0531699	0.0229241	0.00855644	n.d.	n.d.
Furfural8	3 mg/L	<1	0.0352562	0.0388899	0.0389537	<1	<1	0.0502925	0.197451	0.2124	0.142907	0.137502	0.0354594
Linalool4	0,58 µg/kg	n.d.	n.d.	n.d.	n.d.	n.d.	n.d.	n.d.	n.d.	n.d.	n.d.	n.d.	n.d.
Maltol8	9000 µg/kg	n.d.	0.366979	0.346913	0.347541	0.249029	0.321027	0.059049	0.0590543	0.0613251	0.0603344	0.0607822	0.397572
Octanoic acid4	190 µg/kg	18.1395	12.3656	10.8978	11.0965	22.3427	27.2694	19.4174	11.5549	15.5697	10.8771	10.9067	9.66247
Nonanoic acid1	9000 µg/kg	0.38633	0.276108	0.268813	0.296884	0.59546	0.779416	0.40949	0.170084	0.209955	0.18169	0.177106	0.182127
There is no odor threshold for hexadecane in the literature. Only the odor threshold for air is known for 1-octanol, carveol and 1-heptanol.
1	Haz-Map. https://haz-map.com/, 2025 (accessed 03.11.2025)
2	M. Czerny, M. Christlbauer, M. Christlbauer, A. Fischer, M. Granvogl, M. Hammer, C. Hartl, N. Hernandez, P. Schieberle, Re-investigation on odour thresholds of key food aromacompounds and development of an aroma language basedon odour qualities of defined aqueous odorant solutions, Eur. Fod Res. Technol. 228 (2008) 265-273. https://doi.org/10.1007/s00217-008-0931-x.
3	A. Dunkel, M. Steinhaus, M. Kotthoff, B. Nowak, D. Krautwurst, P. Schieberle, T. Hofmann, Nature's chemical signatures in human olfaction: a foodborne perspective for future biotechnology, Angew. Chem. Int. Ed. 53 (2014) 7124-7143. https://doi.org/10.1002/anie.201309508.
4	J. Wagner, P. Schieberle, M. Granvogl, Characterization of the key aroma compounds in heat-processed licorice (Succus Liquiritae) by means of molecular sensory science, J. Agric. Food Chem. 65 (2017) 132-138. https://doi.org/10.1021/acs.jafc.6b04499.
5	P. Schieberle, T. Hoffmann, Mapping the combinatorial code of food flavors by means of molecular sensory science approach. In: Chemical and Functional Properties of Food Components Series. Food Flavors. Chemical, Sensory and Technologicyl Properties (Jelen H, ed) CRC Press, Boca Raton, FL, USA, ISBN 978-1-4398-1491-8, 2012, pp 413-438
6	X. Zheng, H. Xie, W. Fu, C. Wang, T. Hu, X. Ou, J. Huang, Z. Liu, Q. Li, Perceptual interactions of key aroma compounds in Fu brick tea: Odor threshold, sensory, and E-nose analysis, J. Curr. Res. Food Sci. 10 (2025) 101004. https://doi.org/10.1016/j.crfs.2025.101004.
7	S. Grosshauser, P. Schieberle, Characterization of the key odorants in pan-fried white mushrooms (Agaricus bisporus L.) by means of molecular sensory science: comparison with the raw mushroom tissue, J. Agric. Food Chem. 61 (2013) 3804–3813. https://doi.org/10.1021/jf4006752.
8	H.-D. Belitz, W. Grosch, P. Schieberle, Lehrbuch der Lebensmittelchemie, 6., vollst. überarb. Aufl., Springer Berlin Heidelberg, Berlin, Heidelberg, 2008.
