# Supplementary material for: Characterization of the aroma profile of fermented chickpea (Cicer arietinum L.) aquafaba by GC-MS and sensory analysis
Source: Curr Res Food Sci. 2026 Feb 2;12:101333. doi: 10.1016/j.crfs.2026.101333 (PMC12906064; doi:10.1016/j.crfs.2026.101333)
Supplement: Multimedia component 2 [file mmc2.xlsx]

## Sheet: Tabelle1
Aroma Compound	AXAVK	AXA0	AXA1	AXA2	AXA3	AXA4	AXA5	AXA6	AXA7	AXA8	AXA9	Aquafaba
3-Octanone	1.00717	4.87353	0.0721215	4.29823	1.56058	2.98224	5.27659	n.d.	n.d.	3.85602	4.75464	n.d.
Octanal	4.12709	1.52921	0.00637671	0.251124	1.29682	1.90424	0.428522	0.325459	n.d.	2.46602	0.501051	n.d.
1-Hexanol	0.192397	n.q.	0.395315	1.26658	0.206472	1.55138	2.75873	1.0377	0.208122	n.d.	4.71907	0.0815769
Benzaldehyde	5.93622	0.816759	5.95858	6.51918	0.000105418	10.5792	1.05631	1.06876	5.3816	3.28165	4.86538	2.03772
1-Octanol	n.d.	n.d.	n.d.	n.d.	n.d.	n.d.	n.d.	n.d.	n.d.	n.d.	n.d.	n.q.
Hexadecane	n.q.	n.d.	n.d.	n.q.	n.q.	n.q.	n.q.	n.q.	n.q.	n.q.	n.q.	n.q.
2,4-Nonadienal	n.d.	n.d.	n.d.	n.d.	n.d.	n.d.	n.d.	n.d.	n.d.	n.d.	n.d.	n.d.
Carveol*	n.d.	n.d.	n.d.	n.d.	n.d.	n.d.	n.d.	n.d.	n.d.	n.d.	n.d.	n.d.
1-Undecanol	0.550598	n.q.	0.0799298	0.185666	0.0108199	0.0687508	0.24942	n.q.	0.0972442	n.q.	0.560446	n.d.
Nerolidol*	2.993	0.364447	0.0993839	0.760111	0.100163	0.629954	7.0769	0.221871	0.672062	0.474476	1.16559	n.d.
1-Heptanol	n.d.	n.d.	n.d.	n.d.	n.d.	0	n.d.	n.d.	n.d.	n.d.	n.d.	n.q.
1-Octen-3-ol*	1.26706	0.469481	0.850912	2.37507	0.154322	0.120048	0.0768814	2.79994	n.q.	1.47426	n.q.	n.d.
Furfural	n.d.	67.2633	3.60567	15.7275	11.015	166.209	49.5781	25.2895	4.40085	41.5368	161.26	5.64946
Linalool*	8.94683	2.65972	14.3323	17.1796	4.9486	2.76582	19.4339	1.12098	n.q.	5.301	n.q.	n.d.
Maltol	n.d.	77.1687	212.507	20.4966	10.5927	9.31296	92.8517	33.4825	10.0986	307.454	193.58	338.598
Octanoic acid	180.048	236.264	1663.55	67.6736	1.65229	1172.47	240.124	77.3188	611.558	143.616	81.607	220.022
Nonanoic acid	1259.01	317.306	1632.78	192.766	168.687	1717.73	371.883	402.006	1333.52	52.5373	9.86923	320.485
Aroma compound	LEDVK	LED0	LED1	LED2	LED3	LED4	LED5	LED6	LED7	LED8	LED9	Aquafaba
3-Octanone	16.1392	3.89094	6.96259	4.44089	n.d.	n.d.	n.d.	n.d.	n.d.	n.d.	n.d.	n.d.
Octanal	1.94476	0.346802	1.72813	0.0374822	1.18568	1.26296	1.89124	0.788692	4.96294	0.42549	4.42757	n.d.
1-Hexanol	0.0249966	0.604476	0.567475	0.86281	1.1177	3.74402	0.0636694	0.0388026	1.79195	0.645736	4.53413	0.0815769
Benzaldehyde	n.d.	14.3249	1.98295	3.3643	5.02251	8.09966	13.0639	1.59053	3.78381	3.13026	4.31477	2.03772
1-Octanol	0.689046	0.0637717	0.939225	0.00642573	0.347174	1.6106	1.36549	0.308312	0.334968	0.055371	0.080858	n.q.
Hexadecane	n.q.	n.d.	n.d.	n.q.	n.q.	n.q.	n.q.	n.d.	n.q.	1.24896	n.q.	n.q.
2,4-Nonadienal	n.d.	n.d.	0.614469	4.10588	3.24873	2.13633	0.0645342	0.839662	0.666792	1.86466	0.725622	n.d.
Carveol*	n.q.	n.d.	0.0683111	2.93436	1.71637	1.87398	1.59923	1.65505	1.22477	0.106477	1.38393	n.d.
1-Undecanol	n.d.	n.d.	n.d.	n.d.	n.d.	n.d.	n.d.	n.d.	n.d.	n.d.	n.d.	n.d.
Nerolidol*	n.q.	n.d.	0.581355	0.850174	0.0494883	n.q.	n.q.	n.d.	n.d.	n.d.	n.d.	n.d.
1-Heptanol	n.d.	n.d.	n.d.	0.568184	0.107395	1.44557	1.63885	n.q.	0.128604	0.0875761	0.319744	n.q.
1-Octen-3-ol*	1.42193	0.440652	0.785962	0.834096	0.484031	0.236734	0.81802	0.855826	0.406972	0.131066	n.d.	n.d.
Furfural	9.03143	78.6261	23.5885	13.7991	15.2292	0.297454	2.13789	34.0024	1.50156	1.91441	11.0677	5.64946
Linalool*	n.d.	n.d.	n.d.	n.d.	n.d.	n.d.	n.d.	n.d.	n.d.	n.d.	n.d.	n.d.
Maltol	n.d.	326.82	199.569	44.6404	114.376	443.713	27.0384	20.4883	40.4364	37.8917	37.8989	338.598
Octanoic acid	518.641	153.589	3.20223	101.373	1366.08	1172.47	128.519	70.7302	646.249	137.439	11.1549	220.022
Nonanoic acid	1132.18	695.513	43.2386	312.255	1073.04	1717.73	474.672	70.0366	57.1515	219.697	6.25447	320.485
Concentrations of the aroma compounds (in µg/L) for aquafaba fermented with Antrodia xantha, Lentinula edodes and the unfermented aquafaba during the fermentation period measured by HS-SPME-GC-MS.
Nonanal, acetic acid and α-terpineol were identified in all samples but not quantified; n.d. = not detected; n.q. = not quantified; * the enantiomeric ratio was not determined.
